# Supplementary material for: Sulphur Copolymers with Pyrrole Compounds as Crosslinking Agents of Elastomer Composites for High-Performance Tyres
Source: Polymers (Basel). 2024 Oct 3;16(19):2802. doi: 10.3390/polym16192802 (PMC11478510; doi:10.3390/polym16192802)
Supplement: Supplementary file 1 [file polymers-16-02802-s001.zip]

Archive with 1 entries (1 files):
- polymers-3158898-supplementary.pdf
